# Supplementary material for: Complete Genomes of Human Papillomavirus Type 16 Viruses Isolated from Cases of Cervical Neoplasia and Squamous Cell Carcinomas Followed in Latvia in 2012–2024
Source: Vaccines (Basel). 2026 Jun 9;14(6):517. doi: 10.3390/vaccines14060517 (PMC13307757; doi:10.3390/vaccines14060517)
Supplement: Supplementary file 1 [file vaccines-14-00517-s001.zip]

Archive with 7 entries (7 files):
- Supplementary Dataset S1.pdf
- Supplementary Figure S1.pdf
- Supplementary Figure S2.pdf
- Supplementary Table S1.xlsx
- Supplementary Table S2.xlsx
- Supplementary Table S3.xlsx
- Supplementary Table S4.xlsx
