# Supplementary material for: Complete Genomes of Human Papillomavirus Type 16 Viruses Isolated from Cases of Cervical Neoplasia and Squamous Cell Carcinomas Followed in Latvia in 2012–2024
Source: Vaccines (Basel). 2026 Jun 9;14(6):517. doi: 10.3390/vaccines14060517 (PMC13307757; doi:10.3390/vaccines14060517)
Supplement: Supplementary file 1 [file vaccines-14-00517-s001.zip › Supplementary Table S1.xlsx]

## Sheet: Consensus_stats
Accession	Isolate	Collection year	Number of reads mapping to reference sequence	Reference bases covered	Reference base coverage (%)	Mean sequencing depth per reference position (fold)	Mean base quality (Phred)	Mean read mapping quality (MAPQ)
PV809647.1	HPV16 OM1957	2012	5547	7906	1	70.38x	36.2	59.9
PV809648.1	HPV16 KV1957	2013	10758	7906	100.00%	135.57x	36.1	60
PV809649.1	HPV16 VV1971	2016	2639	7887	99.76%	33.37x	36.3	60
PV809650.1	HPV16 KE1980	2014	1916	7906	100.00%	24.22x	36	59.9
PV809651.1	HPV16 JO1976	2020	105432	7906	100.00%	1289.58x	36	60
PV809652.1	HPV16 II1977	2023	312397	7906	100.00%	3861.74x	36.1	60
PV809653.1	HPV16 SB1997	2023	1028	7399	93.59%	12.43x	36.1	60
PV809654.1	HPV16 VS1969	2021	34434	7906	100.00%	416.95x	36.3	60
PV809655.1	HPV16 ID1967	2023	48518	7906	100.00%	585.75x	36	60
PV809656.1	HPV16 BK1957	2023	33937	7906	100.00%	403.26x	36.1	60
PV809657.1	HPV16 NR1992	2021	4390	7906	100.00%	50.75x	36.4	60
PV809658.1	HPV16 KM1991	2021	5970	7906	100.00%	68.52x	36.6	60
PV809659.1	HPV16 JG1986	2019	4953	7906	100.00%	57.26x	36.2	60
PV809660.1	HPV16 NS1986	2023	22164	7906	100.00%	271.85x	36	60
PV809661.1	HPV16 JO1980	2017	2169	7896	99.87%	27.54x	35.7	60
PV809662.1	HPV16 JD1989	2015	1668	7906	100.00%	21.11x	35.7	60
