# Supplementary material for: Complete Genomes of Human Papillomavirus Type 16 Viruses Isolated from Cases of Cervical Neoplasia and Squamous Cell Carcinomas Followed in Latvia in 2012–2024
Source: Vaccines (Basel). 2026 Jun 9;14(6):517. doi: 10.3390/vaccines14060517 (PMC13307757; doi:10.3390/vaccines14060517)
Supplement: Supplementary file 1 [file vaccines-14-00517-s001.zip › Supplementary Table S2.xlsx]

## Sheet: Sheet1
ORF/region	SNPs total	Asynonymous		Synonymous					List of asynonymous SNPs								List of synonymous SNPs
	nn	sites	nn	sites	nn	1	2	3	4	5	6	7	8	1	2	3	4	5	6	7	8	9
E1 ORF	21	5	11	8	10	E1:N54T	E1:E63D	E1:R80I	E1:K117R	E1:S220T				E1:codon 290	E1:codon 231	E1:R125R	E1: codon 391	E1:codon 398	E1:codon 487	E1: codon 531	E1: codon 535
E2 ORF	26	8	21	4	5	E2:E204K	E2:I210T	E2:P219S	E2:E232K	E2:S273-N2780	E2:S274A	E2:T310K	E2:M363L	E2: codon 61	E2: codon 121	E2: codon 186	E2: codon 289
										deletion
E1^E4 ORF	18	5	15	3	1	E1^E4:A79-T86								E1^E4: codon 8	E1^E4: codon 15	E1^E4: codon 23	E1^E4: codon 36	E1^E4: codon 78
						deletion
E5 ORF	23	3	20	1	3	E5:L48V	E5:I44L	E5:I65V						E5:codon 6
L1 ORF	23	3	12	9	11	L1:V194I	L1:T266A	L1:L474F						L1: codon 35	L1:codon 108	L1: codon 190	L1: codon 191	L1: codon 239	L1: codon 251	L1: codon 385	L1: codon 422	L1:codon 474
L2 ORF	38	8	23	4	15	L2:D43Y	L2:V243I	L2:S269P	L2:D272N	L2:L330F	L2:E338K	L2:Y349H	L2:D442N	L2: codon 18	L2: codon 75	L2: codon 234Q	L2: codon 303
E6 ORF	12	3	9	1	3	E6:R17T	E6:E36Q	E6:L90V						E6: codon 9
E7 ORF	1	0	0	1	1									E7: codon 87
