# Supplementary material for: Complete Genomes of Human Papillomavirus Type 16 Viruses Isolated from Cases of Cervical Neoplasia and Squamous Cell Carcinomas Followed in Latvia in 2012–2024
Source: Vaccines (Basel). 2026 Jun 9;14(6):517. doi: 10.3390/vaccines14060517 (PMC13307757; doi:10.3390/vaccines14060517)
Supplement: Supplementary file 1 [file vaccines-14-00517-s001.zip › Supplementary Table S3.xlsx]

## Sheet: Sheet1
Aa position*, common AAS	Involvement in protein folding/structure*	Effect on biological functions of E6*	Effect on p53 bidning	Recognition of the region by the immune system		Association with course and outcome of HPV infection
				Cellular immune response **	Humoral immune response immune response	HPV infection	Progression to CIN and cancer
T6	N/F	N/F	N/F	Localizes in the T-cell epitope, weak T cell response [69]	N/F	N/F	N/F
T6N	N/F	N/F	N/F	N/F	N/F	N/F	N/F
R17	N/F	Part of NLS [70]	N/F	Localizes in the T-cell epitope, is targeted by T-cell immune response [71,72]	N/F	N/F	N/F
R17T	Destabilize the structure of the E6 [70]	N/F	N/F	N/F	N/F	N/F	Frequent in ininvasive cervical cancer [73]
R17I	N/F	N/F	Stabilizes the E6-E6AP-p53 complex and Decreased affinity of p53 bidning and its degradation [70,74,75]	N/F	N/F	N/F	N/F
R17K	N/F	N/F	N/F	N/F	N/F	N/F	N/F
R17G	N/F	N/F	Destabilizes the E6-E6AP-p53 complex [70]	N/F	N/F	N/F	Frequent TSCC [76]
L19	N/F	Located in the E6AP binding site [77,78]	N/F	N/F	N/F	N/F	N/F
L19F	N/F	N/F	N/F	N/F	N/F	N/F	N/F
Q21	N/F	Located in the E6AP binding site [77]	N/F	Localizes in the T-cell epitope, is targeted by T-cell immune response [71,72,79]	Localizes in the B-cell epitope(s) [80]	N/F	N/F
Q21E	N/F	N/F	Reduces the ability to bind and degrade the p53 protein [74]	N/F	N/F	N/F	N/F
Q21D	N/F	N/F	Stabilizes the E6-E6AP-p53 complex and Increase the affinity of E6 with p53 [70,75]	N/F	N/F	N/F	N/F
Q21H	N/F	N/F	N/F	N/F	N/F	N/F	N/F
D32	N/F	Adjacent to the E6‐p53 interface in the HPV16 E6/E6AP/p53 core ternary complex [77,81]	N/F	Localizes in T-cell epitope, is targeted by T-cell immune response [71,72,82]	Localizes in the B-cell epitope(s) [67, 99]	N/F	N/F
D32E	Induces changes in the secondary structure [83-85]	N/F	Increase the ability to degrade p53 [81]	N/F	N/F	N/F	Associated with CC**** and HSIL*** [81, 85, 86]
E36	N/F	N/F	N/F	Localizes in T-cell epitope [82, 87]	Localizes in the B-cell epitope(s) [67, 80]	N/F	N/F
E36Q	Induces changes in the secondary structure [83]	N/F	N/F	N/F	N/F	N/F	N/F
F37	N/F	N/F	N/F	Localizes in T-cell epitope, is targeted by T-cell immune response [82, 87]	Localizes in the B-cell epitope(s) [80]	N/F	N/F
F37L	N/F	N/F	Decreased p53 degradation activity [88]	N/F	N/F	N/F	N/F
F47	located in N-terminal domain; takes part in homodimers formation [89-92]	N/F	N/F	Localizes in T-cell epitope, is targeted by T-cell immune response and predicted epitopes [71,72, 93]	N/F	N/F	N/F
F47R	Leads to a disruption of dimerization, which leads to a decrease in the efficiency of p53 protein degradation [89, 91, 92, 94]	N/F	Decreased p53 degradation activity [77, 88, 89, 90, 91, 92, 95]	N/F	N/F	N/F	N/F
L50				Localizes in T-cell epitope, is targeted by T-cell immune response and predicted epitopes [71,72, 93, 102]
L50G			Decreased p53 degradation activity [88]
Y54	Involved in a triple stacking interaction in E6N domain [91]	N/F	N/F	N/F	N/F	N/F	N/F
Y54S	N/F	N/F	Decreased p53 degradation activity [88]	Localizes in T-cell epitope, is targeted by T-cell immune response and predicted epitopes [71,72, 93, 102]	N/F	N/F	N/F
C70	N/F	N/F	N/F	Localizes in CTL epitope for adaptive immunotherapy [102]	Localizes in the B-cell epitope(s) [80]	N/F	N/F
C70G	N/F	N/F	In combination with I135T inhibits E6-induced degradation of p53 [96, 97]	N/F	N/F	N/F	N/F
H85	N/F	Located near the E6‐E6AP interface [81]	N/F	N/F	Localizes in the B-cell epitope(s) [80]	N/F	Associated with CC [98]
H85Y	Changes secondary structure [83]	N/F	Increase the ability to degrade p53 [81]	Change epitope number and affinity, in predicted T-cell epitopes [79, 83, 99]	N/F	N/F	Evidence on the association is conflicting CC**** and HSIL*** [81, 86]
L90	N/F	Located near the E6‐E6AP interface [100]	N/F	N/F	Localizes in the B-cell epitope(s) [80]	N/F	N/F
L90V	Affect the structure of the protein, disturbing it’s stability [78, 100]	Located near the E6‐E6AP interface Reduces affinity of interaction with cellular proteins (MAGI 1, Dlg 1) [78, 81, 100, 101, 117]	Increase the ability to degrade p53 In combination with Q14H H78Y S138C [116]	Reduces affinity of peptide binding to TCR; affects recognition of T cell epitope [79, 85, 99, 113, 114, 115]	N/F	Decreases spontaneous clearance, increases viral persistence [111, 112]	Associated with ICC* SIC**, HSIL*** and CC**** [67, 81, 101, 108, 109, 110, 111, 112,114, 117]
Q98		Located near the E6‐E6AP interface [81]		Localizes in T-cell epitope [79, 107, 113]
Q98K	N/F	N/F	N/F	N/F	N/F	N/F	N/F
L110	N/F	Located in the zinc binding site [77]	N/F	Localizes in T-cell epitope [69, 107]	Localizes in the B-cell epitope(s) [80]	N/F	N/F
L110P	N/F	N/F	Decreased p53 degradation activity [88]	N/F	N/F	N/F	N/F
I128	N/F	Located in NLS overlapping region [77, 106]	N/F	Localizes in T-cell epitope [79]	N/F	N/F	N/F
I128T	N/F	Impairs binding to E6AP [105]	N/F	N/F	N/F	N/F	N/F
I135	N/F	N/F	Essential for binding the core domain of p53 and promoting its degradation via the E6AP ubiquitin-ligase pathway [104]	Localizes in T-cell epitope [79, 102, 103]	N/F	N/F	N/F
I135T	N/F	N/F	In combination with C70G inhibits E6-induced degradation of p53 [96, 97]	N/F	N/F	N/F	N/F
