# Supplementary material for: Complete Genomes of Human Papillomavirus Type 16 Viruses Isolated from Cases of Cervical Neoplasia and Squamous Cell Carcinomas Followed in Latvia in 2012–2024
Source: Vaccines (Basel). 2026 Jun 9;14(6):517. doi: 10.3390/vaccines14060517 (PMC13307757; doi:10.3390/vaccines14060517)
Supplement: Supplementary file 1 [file vaccines-14-00517-s001.zip › Supplementary Table S4.xlsx]

## Sheet: Sheet1
				Latvian E6 genes by WGS (n=16)			Latvian HPV16 E6 genes (n=47)			294 European HPV16 E6 (GenBank, n=294)
	Codon nn	aa residue	dN	dS	dN/dS (n=16)	dN	dS	dN/dS (n=47)	syn	nonsyn	dN/dS (n=294)
	4	K	0	0	N/A	0	0	N/A	0.01	0.03	3
	6	T	0	0	N/A	0	0	N/A	0.05	0.07	1.4
	9	F	0	0		0.32	0.04	0.125	0.24	0.07	0.291667
	17	R	0.25	0.33	0.757576	0.32	0.13	0.40625	0.24	0.34	1.41667
	21	Q	0.25	0.33	0.757576	0.32	0.13	0.40625	0.24	0.61	2.54167
	32	D	0.25	0.33	0.757576	0.32	0.13	0.40625	0.24	0.65	2.70833
	34	I	0.33	0.25	0.757576	0.32	0.13	0.40625	0.24	0.67	2.79167
	36	E	0.38	0.33	1.15152	0.32	0.17	0.53125	0.24	0.69	2.875
	46	R	0.38	0.33	1.15152	0.32	0.17	0.53125	0.25	0.7	2.8
	53	A	0.38	0.33	1.15152	0.32	0.17	0.53125	0.26	0.7	2.69231
	59	I	0.38	0.33	1.15152	0.32	0.17	0.53125	0.3	0.71	2.36667
	68	A	0.38	0.33	1.15152	0.32	0.17	0.53125	0.45	0.71	1.57778
	71	D	0.38	0.33	1.15152	0.32	0.17	0.53125	0.61	0.74	1.21311
	75	K	0.38	0.33	1.15152	0.32	0.17	0.53125	0.62	0.74	1.19355
	85	H	0.38	0.33	1.15152	0.32	0.17	0.53125	0.62	0.91	1.46774
	90	L	0.33	0.9	2.72727	0.32	0.54	1.6875	0.62	1.39	2.24194
	91	Y	0.33	0.9	2.72727	0.32	0.54	1.6875	0.62	1.39	2.24194
	92	G	0.33	0.9	2.72727	0.32	0.54	1.6875	0.62	1.39	2.24194
	93	T	0.33	0.9	2.72727	0.32	0.54	1.6875	0.63	1.39	2.20635
